# Supplementary material for: Resveratrol ameliorates 2,4-dinitrofluorobenzene-induced atopic dermatitis-like lesions through effects on the epithelium
Source: PeerJ. 2016 Mar 31;4:e1889. doi: 10.7717/peerj.1889 (PMC4824908; doi:10.7717/peerj.1889)
Supplement: Supplemental Information 2 [file peerj-04-1889-s002.xlsx]

## Sheet: Sheet1
0 WEEK	5TH WEEK	6TH WEEK	Groups
17.6	22.1	22.6	1
18.3	22.8	22.9	1
18.4	23	22.6	1
17.8	22.8	23.1	1
19.8	24	24	1
17.5	23.1	23.3	1
18	25	25.8	2
18.4	22.1	22.8	2
19	23.7	23	2
20	24.1	24.8	2
20.2	23.8	24.6	2
17.7	22.7	23.2	2
18.1	22.8	23	2
19.4	23.6	23.9	3
18.8	22.7	22.4	3
18	21.9	22	3
17.5	22.1	22.3	3
18.2	22	22.2	3
19.1	23.2	23.4	3
20.1	24.1	24.2	3
17.6	22.9	23.2	3
